# Supplementary material for: High diversity and unique composition of gut microbiomes in pygmy (Kogia breviceps) and dwarf (K. sima) sperm whales
Source: Sci Rep. 2017 Aug 3;7:7205. doi: 10.1038/s41598-017-07425-z (PMC5543158; doi:10.1038/s41598-017-07425-z)
Supplement: Supplementary file 2 — Supplementary Material [file 41598_2017_7425_MOESM2_ESM.xls]

## Sheet: Cover_Page
						The following supplementary data accompanies the article
						High diversity and unique composition of gut microbiomes in pygmy (Kogia breviceps) and dwarf (K. sima) sperm whales
						Patrick M. Erwin, Ryan G. Rhodes, Kevin B. Kiser, Tiffany F. Keenan-Bateman, William A. McLellan, D. Ann Pabst

## Sheet: Table_S4
Table S4. Core OTUs in the gut microbiomes of K. breviceps and K. sima. Values represent subsampled sequence counts by specimen. Differentially abundant OTUs were determined using Metastats and LEfSe (P < 0.05 for both tests).
				K. breviceps										K. sima
Group	Core OTU in K. breviceps	Core OTU in K. sima	Differentially Abundant	K01	K02	K03	K04	K05	K06	K07	K08	K09		K10	K11	K12	K13	Kingom	Phylum	Class	Order	Family	Genus	Species
Otu000001	Yes	Yes	Yes	3523	8444	4706	4536	5273	5295	7228	4718	6725		3604	3946	1872	63	Bacteria	Bacteroidetes	Bacteroidetes_unclassified	Bacteroidetes_unclassified	Bacteroidetes_unclassified	Bacteroidetes_unclassified
Otu000002	Yes	Yes	-	2038	319	3942	5035	3371	3751	79	2109	1755		3248	189	2814	254	Bacteria	Firmicutes	Clostridia	Clostridiales	Peptostreptococcaceae	Peptostreptococcaceae_unclassified
Otu000004	Yes	Yes	-	1088	137	1511	626	2110	423	11	2498	9		214	698	57	314	Bacteria	Actinobacteria	Actinobacteria	Actinomycetales	Mycobacteriaceae	Mycobacterium	arupense
Otu000005	Yes	Yes	-	26	32	44	629	23	1785	34	35	1022		5514	56	2808	41	Bacteria	Firmicutes	Clostridia	Clostridiales	Clostridiaceae	Clostridium	perfringens
Otu000007	Yes	Yes	Yes	259	362	3214	290	864	183	435	805	905		1416	2185	1003	2308	Bacteria	Firmicutes	Clostridia	Clostridiales	Clostridiales_unclassified	Clostridiales_unclassified
Otu000008	Yes	Yes	Yes	577	596	798	319	430	369	1372	363	774		94	129	258	461	Bacteria	Firmicutes	Clostridia	Clostridiales	Ruminococcaceae	Oscillospira
Otu000010	Yes	Yes	Yes	1564	814	1456	1256	1659	684	1420	985	1296		287	1083	161	65	Bacteria	Firmicutes	Clostridia	Clostridiales	Mogibacteriaceae	Mogibacteriaceae_unclassified
Otu000013	Yes	Yes	-	727	234	796	57	88	89	45	177	677		1190	332	2096	103	Bacteria	Bacteria_unclassified	Bacteria_unclassified	Bacteria_unclassified	Bacteria_unclassified	Bacteria_unclassified
Otu000016	Yes	Yes	-	517	381	164	110	220	362	466	523	434		128	285	1655	255	Bacteria	Firmicutes	Clostridia	Clostridiales	Ruminococcaceae	Oscillospira
Otu000018	Yes	Yes	Yes	1155	315	695	804	1151	758	1256	881	1280		93	17	11	15	Bacteria	Synergistetes	Synergistia	Synergistales	Synergistaceae	Synergistaceae_unclassified
Otu000020	Yes	Yes	Yes	35	42	60	56	105	45	94	52	50		611	2222	1072	106	Bacteria	Actinobacteria	Coriobacteriia	Coriobacteriales	Coriobacteriaceae	Coriobacteriaceae_unclassified
Otu000021	Yes	Yes	Yes	1073	61	689	932	1620	504	548	516	1126		52	18	11	13	Bacteria	Bacteroidetes	Bacteroidia	Bacteroidales	Bacteroidales_unclassified	Bacteroidales_unclassified
Otu000022	Yes	Yes	Yes	101	151	137	107	133	52	76	77	45		998	1311	1110	122	Bacteria	Actinobacteria	Coriobacteriia	Coriobacteriales	Coriobacteriaceae	Adlercreutzia
Otu000025	Yes	Yes	-	209	1389	62	341	38	369	224	1506	78		100	1418	11	5	Bacteria	Bacteroidetes	Bacteroidetes_unclassified	Bacteroidetes_unclassified	Bacteroidetes_unclassified	Bacteroidetes_unclassified
Otu000026	Yes	Yes	Yes	2697	5	166	946	120	623	98	470	631		10	12	10	10	Bacteria	Proteobacteria	Epsilonproteobacteria	Campylobacterales	Campylobacteraceae	Campylobacter	fetus
Otu000028	Yes	Yes	-	6	22	5	8	2	43	32	7	24		9	24	5	20	Bacteria	Firmicutes	Clostridia	Clostridiales	Ruminococcaceae	Ruminococcaceae_unclassified
Otu000029	Yes	Yes	-	7	7	9	38	4	62	2	8	47		2148	4	370	11	Bacteria	Firmicutes	Clostridia	Clostridiales	Clostridiaceae	Clostridium	perfringens
Otu000030	Yes	Yes	Yes	885	191	199	1145	301	172	1059	595	411		11	78	10	11	Bacteria	Verrucomicrobia	Verruco-5	WCHB1-41	RFP12	RFP12_unclassified
Otu000031	Yes	Yes	-	29	17	28	30	33	32	78	44	35		13	103	1264	88	Bacteria	Firmicutes	Clostridia	Clostridiales	Lachnospiraceae	Blautia	producta
Otu000032	Yes	Yes	-	15	1	32	32	33	33	2	12	21		36	450	31	5	Bacteria	Firmicutes	Clostridia	Clostridiales	Clostridiales_unclassified	Clostridiales_unclassified
Otu000033	Yes	Yes	-	15	35	16	10	4	95	8	2	34		26	3165	6	9	Bacteria	Proteobacteria	Gammaproteobacteria	Enterobacteriales	Enterobacteriaceae	Citrobacter
Otu000034	Yes	Yes	-	102	943	114	555	71	391	298	623	239		184	185	4	4	Bacteria	Bacteroidetes	Bacteroidetes_unclassified	Bacteroidetes_unclassified	Bacteroidetes_unclassified	Bacteroidetes_unclassified
Otu000035	Yes	Yes	-	5	2	4	4	8	6	4	3	6		26	2	1052	910	Bacteria	Synergistetes	Synergistia	Synergistales	Synergistaceae	Synergistes
Otu000036	Yes	Yes	-	19	10	5	172	30	100	262	126	215		4	635	761	5	Bacteria	Proteobacteria	Proteobacteria_unclassified	Proteobacteria_unclassified	Proteobacteria_unclassified	Proteobacteria_unclassified
Otu000037	Yes	Yes	-	177	261	250	166	140	214	207	141	159		60	301	258	975	Bacteria	Firmicutes	Clostridia	Clostridiales	Mogibacteriaceae	Mogibacteriaceae_unclassified
Otu000038	Yes	Yes	Yes	357	124	408	476	644	166	395	436	333		86	54	54	88	Bacteria	Firmicutes	Clostridia	Clostridiales	Lachnospiraceae	Butyrivibrio
Otu000039	Yes	Yes	Yes	1371	125	211	352	381	308	227	221	253		100	55	37	45	Bacteria	Firmicutes	Clostridia	Clostridiales	Ruminococcaceae	Ruminococcaceae_unclassified
Otu000046	Yes	Yes	-	36	11	126	17	66	31	60	27	29		128	98	16	1480	Bacteria	Firmicutes	Clostridia	Clostridiales	Clostridiales_unclassified	Clostridiales_unclassified
Otu000047	Yes	Yes	Yes	97	1302	130	328	69	300	262	412	177		11	9	18	7	Bacteria	Bacteria_unclassified	Bacteria_unclassified	Bacteria_unclassified	Bacteria_unclassified	Bacteria_unclassified
Otu000048	Yes	Yes	-	16	18	7	14	21	38	26	12	11		19	70	318	1781	Bacteria	Firmicutes	Clostridia	Clostridiales	Eubacteriaceae	Pseudoramibacter_Eubacterium
Otu000049	Yes	Yes	-	71	43	293	16	163	242	562	273	393		57	45	39	456	Bacteria	Firmicutes	Clostridia	Clostridiales	Ruminococcaceae	Faecalibacterium	prausnitzii
Otu000051	Yes	Yes	-	16	94	8	9	8	14	139	7	13		27	57	332	1365	Bacteria	Actinobacteria	Coriobacteriia	Coriobacteriales	Coriobacteriaceae	Eggerthella	lenta
Otu000052	Yes	Yes	-	265	90	150	179	269	198	243	185	134		368	206	12	78	Bacteria	Firmicutes	Clostridia	Clostridiales	Clostridiales_unclassified	Clostridiales_unclassified
Otu000053	Yes	Yes	Yes	438	28	242	265	152	61	274	583	64		54	21	5	103	Bacteria	Bacteria_unclassified	Bacteria_unclassified	Bacteria_unclassified	Bacteria_unclassified	Bacteria_unclassified
Otu000054	Yes	Yes	-	5	17	15	15	8	100	5	12	13		20	8	749	41	Bacteria	Firmicutes	Clostridia	Clostridiales	Clostridiales_unclassified	Clostridiales_unclassified
Otu000055	Yes	Yes	-	16	26	6	2	7	24	52	5	10		5	9	4	54	Bacteria	Firmicutes	Clostridia	Clostridiales	Ruminococcaceae	Oscillospira
Otu000056	Yes	Yes	-	9	20	14	9	9	33	17	4	8		9	135	701	169	Bacteria	Firmicutes	Erysipelotrichi	Erysipelotrichales	Erysipelotrichaceae	Eubacterium	dolichum
Otu000058	Yes	Yes	-	289	1837	53	22	30	201	14	102	24		13	3	10	18	Bacteria	Firmicutes	Clostridia	Clostridiales	Clostridiales_unclassified	Clostridiales_unclassified
Otu000059	Yes	Yes	-	139	43	97	443	404	34	158	94	254		131	46	49	482	Bacteria	Bacteria_unclassified	Bacteria_unclassified	Bacteria_unclassified	Bacteria_unclassified	Bacteria_unclassified
Otu000060	Yes	Yes	-	33	9	94	75	433	165	172	28	65		51	251	37	883	Bacteria	Proteobacteria	Deltaproteobacteria	Desulfovibrionales	Desulfovibrionaceae	Desulfovibrio
Otu000061	Yes	Yes	Yes	175	37	230	315	227	112	302	143	454		171	14	13	18	Bacteria	Firmicutes	Clostridia	Clostridiales	EtOH8	EtOH8_unclassified
Otu000064	Yes	Yes	-	33	7	57	109	68	432	327	192	18		16	48	30	750	Bacteria	Actinobacteria	Coriobacteriia	Coriobacteriales	Coriobacteriaceae	Coriobacteriaceae_unclassified
Otu000066	Yes	Yes	-	19	226	17	10	1	968	2	6	210		191	264	5	9	Bacteria	Proteobacteria	Gammaproteobacteria	Enterobacteriales	Enterobacteriaceae	Enterobacteriaceae_unclassified
Otu000067	Yes	Yes	-	5	22	7	51	13	64	18	5	3		31	787	8	900	Bacteria	Actinobacteria	Coriobacteriia	Coriobacteriales	Coriobacteriaceae	Atopobium	rimae
Otu000068	Yes	Yes	-	122	32	34	14	8	147	512	30	728		17	6	47	106	Bacteria	Firmicutes	Clostridia	Clostridiales	Clostridiales_unclassified	Clostridiales_unclassified
Otu000069	Yes	Yes	Yes	122	59	149	240	399	264	214	271	181		35	29	21	1	Bacteria	Bacteroidetes	Bacteroidetes_unclassified	Bacteroidetes_unclassified	Bacteroidetes_unclassified	Bacteroidetes_unclassified
Otu000072	Yes	Yes	-	454	91	159	89	284	112	136	95	131		25	204	78	25	Bacteria	Firmicutes	Clostridia	Clostridiales	Clostridiales_unclassified	Clostridiales_unclassified
Otu000075	Yes	Yes	Yes	261	125	139	179	275	122	262	106	246		50	5	9	17	Bacteria	Firmicutes	Clostridia	Clostridiales	Clostridiales_unclassified	Clostridiales_unclassified
Otu000076	Yes	Yes	-	29	1089	44	37	23	59	11	437	7		7	5	4	9	Bacteria	Firmicutes	Erysipelotrichi	Erysipelotrichales	Erysipelotrichaceae	Erysipelotrichaceae_unclassified
Otu000077	Yes	Yes	-	66	68	63	115	98	79	170	77	60		59	79	236	127	Bacteria	Firmicutes	Clostridia	Clostridiales	Lachnospiraceae	Lachnospiraceae_unclassified
Otu000079	Yes	Yes	-	13	12	14	7	37	33	33	34	31		15	15	14	1312	Bacteria	Firmicutes	Clostridia	Clostridiales	Ruminococcaceae	Oscillospira
Otu000083	Yes	Yes	Yes	123	469	97	94	178	225	318	16	22		28	19	5	86	Bacteria	Bacteroidetes	Bacteroidia	Bacteroidales	Bacteroidales_unclassified	Bacteroidales_unclassified
Otu000084	Yes	Yes	-	9	5	15	2	8	12	7	18	10		11	8	6	1145	Bacteria	Firmicutes	Clostridia	Clostridiales	Clostridiales_unclassified	Clostridiales_unclassified
Otu000086	Yes	Yes	-	16	6	1	6	3	83	9	7	3		5	29	489	5	Bacteria	Bacteroidetes	Bacteroidia	Bacteroidales	Bacteroidaceae	Bacteroides
Otu000091	-	Yes	-	1	1	0	1	1	5	0	2	2		18	4	1	3	Bacteria	Firmicutes	Bacilli	Lactobacillales	Lactobacillaceae	Lactobacillus	salivarius
Otu000093	Yes	Yes	-	2	2	4	4	4	59	2	5	6		15	128	81	9	Bacteria	Firmicutes	Bacilli	Lactobacillales	Lactobacillales_unclassified	Lactobacillales_unclassified
Otu000105	Yes	Yes	-	230	7	85	136	35	110	139	20	50		63	4	7	38	Bacteria	Firmicutes	Clostridia	Clostridiales	Clostridiales_unclassified	Clostridiales_unclassified
Otu000106	Yes	Yes	-	29	18	56	17	98	45	64	28	26		22	104	40	414	Bacteria	Actinobacteria	Coriobacteriia	Coriobacteriales	Coriobacteriaceae	Coriobacteriaceae_unclassified
Otu000107	Yes	Yes	Yes	65	174	34	124	32	94	28	240	65		5	13	6	6	Bacteria	Lentisphaerae	Lentisphaeria	Victivallales	Victivallaceae	Victivallaceae_unclassified
Otu000109	Yes	Yes	-	67	24	27	51	29	55	268	8	80		40	23	16	167	Bacteria	Firmicutes	Clostridia	Clostridiales	Ruminococcaceae	Ruminococcaceae_unclassified
Otu000110	Yes	Yes	Yes	25	402	37	92	15	42	37	216	29		3	1	2	8	Bacteria	Tenericutes	RF3	ML615J-28	ML615J-28_unclassified	ML615J-28_unclassified
Otu000111	Yes	Yes	Yes	108	52	40	79	83	118	151	129	76		3	29	4	3	Bacteria	Bacteria_unclassified	Bacteria_unclassified	Bacteria_unclassified	Bacteria_unclassified	Bacteria_unclassified
Otu000113	Yes	Yes	Yes	103	64	61	162	51	138	63	32	93		73	6	5	5	Bacteria	Firmicutes	Clostridia	Clostridiales	Syntrophomonadaceae	Syntrophomonas
Otu000114	Yes	Yes	-	42	257	11	80	13	189	54	151	14		26	37	2	1	Bacteria	Bacteroidetes	Bacteroidetes_unclassified	Bacteroidetes_unclassified	Bacteroidetes_unclassified	Bacteroidetes_unclassified
Otu000115	Yes	Yes	Yes	15	91	30	96	12	64	152	187	96		10	14	5	14	Bacteria	Firmicutes	Erysipelotrichi	Erysipelotrichales	Erysipelotrichaceae	Erysipelotrichaceae_unclassified
Otu000116	Yes	Yes	-	123	39	33	48	38	24	96	95	24		3	202	39	1	Bacteria	Bacteria_unclassified	Bacteria_unclassified	Bacteria_unclassified	Bacteria_unclassified	Bacteria_unclassified
Otu000120	Yes	Yes	-	86	17	82	56	38	13	111	51	16		212	2	1	40	Bacteria	Firmicutes	Clostridia	Clostridiales	Clostridiales_unclassified	Clostridiales_unclassified
Otu000122	Yes	Yes	Yes	60	18	109	20	78	42	149	128	46		3	14	15	37	Bacteria	Firmicutes	Clostridia	Clostridiales	Lachnospiraceae	Butyrivibrio
Otu000124	Yes	Yes	-	50	52	45	25	40	57	49	34	44		11	32	93	139	Bacteria	Firmicutes	Clostridia	Clostridiales	Lachnospiraceae	Ruminococcus	gnavus
Otu000125	Yes	Yes	Yes	64	28	68	97	97	42	82	64	89		6	11	24	38	Bacteria	Firmicutes	Clostridia	Clostridiales	Lachnospiraceae	Butyrivibrio
Otu000127	Yes	Yes	-	13	10	19	9	11	6	31	17	18		4	497	22	35	Bacteria	Firmicutes	Clostridia	Clostridiales	Lachnospiraceae	Dorea
Otu000128	Yes	-	-	2	7	3	5	3	9	2	1	4		2	0	1	350	Bacteria	Tenericutes	Mollicutes	RF39	RF39_unclassified	RF39_unclassified
Otu000130	-	Yes	-	6	6	7	0	7	4	9	2	6		3	4	6	671	Bacteria	Firmicutes	Clostridia	Clostridia_unclassified	Clostridia_unclassified	Clostridia_unclassified
Otu000131	Yes	Yes	-	12	4	16	24	24	24	28	3	13		352	65	2	11	Bacteria	Firmicutes	Clostridia	Clostridiales	Syntrophomonadaceae	Syntrophomonas
Otu000133	Yes	Yes	-	50	26	40	76	85	128	62	33	79		19	56	5	35	Bacteria	Firmicutes	Clostridia	Clostridiales	Ruminococcaceae	Ruminococcaceae_unclassified
Otu000135	Yes	Yes	-	16	19	34	18	32	18	66	36	33		5	11	106	80	Bacteria	Firmicutes	Clostridia	Clostridiales	Lachnospiraceae	Blautia
Otu000138	Yes	Yes	-	7	32	30	27	36	9	8	17	11		31	14	158	11	Bacteria	Actinobacteria	Actinobacteria_unclassified	Actinobacteria_unclassified	Actinobacteria_unclassified	Actinobacteria_unclassified
Otu000142	Yes	Yes	-	20	5	19	43	24	9	97	3	33		263	38	1	15	Bacteria	Firmicutes	Clostridia	Clostridiales	Ruminococcaceae	Ruminococcus
Otu000145	Yes	Yes	-	10	46	13	17	81	86	127	87	14		5	27	23	35	Bacteria	Firmicutes	Clostridia	Clostridiales	Lachnospiraceae	Ruminococcus	gnavus
Otu000150	Yes	Yes	-	22	14	108	24	36	43	63	62	44		17	10	36	39	Bacteria	Firmicutes	Clostridia	Clostridiales	Lachnospiraceae	Butyrivibrio
Otu000159	Yes	Yes	-	25	192	14	12	41	38	88	12	23		4	11	8	54	Bacteria	Firmicutes	Clostridia	Clostridiales	Christensenellaceae	Christensenellaceae_unclassified
Otu000163	Yes	-	Yes	55	91	100	63	7	25	21	115	19		2	0	3	2	Bacteria	Tenericutes	RF3	ML615J-28	ML615J-28_unclassified	ML615J-28_unclassified
Otu000165	Yes	Yes	-	5	3	6	1	2	5	54	2	5		8	1	4	419	Bacteria	Firmicutes	Clostridia	Clostridiales	Clostridiales_unclassified	Clostridiales_unclassified
Otu000168	Yes	Yes	Yes	79	13	19	58	39	40	39	88	92		11	2	3	13	Bacteria	Firmicutes	Clostridia	Clostridia_unclassified	Clostridia_unclassified	Clostridia_unclassified
Otu000172	Yes	Yes	-	11	18	13	22	8	7	18	21	13		11	36	97	56	Bacteria	Firmicutes	Clostridia	Clostridiales	Lachnospiraceae	Butyrivibrio
Otu000176	Yes	Yes	Yes	73	59	16	123	34	54	34	51	13		2	2	3	3	Bacteria	Proteobacteria	Deltaproteobacteria	Myxococcales	0319-6G20	0319-6G20_unclassified
Otu000177	Yes	-	-	89	95	8	26	33	19	30	48	15		0	91	6	0	Bacteria	Verrucomicrobia	Verruco-5	WCHB1-41	RFP12	RFP12_unclassified
Otu000182	Yes	Yes	-	5	62	3	6	9	41	10	6	2		2	44	84	9	Bacteria	Bacteroidetes	Bacteroidia	Bacteroidales	Bacteroidaceae	Bacteroides	fragilis
Otu000192	-	Yes	-	5	0	11	8	14	15	2	4	19		23	2	104	4	Bacteria	Firmicutes	Clostridia	Clostridiales	Peptostreptococcaceae	Peptostreptococcaceae_unclassified
Otu000196	Yes	Yes	-	9	12	10	1	6	70	16	7	36		1	13	36	118	Bacteria	Firmicutes	Clostridia	Clostridiales	Ruminococcaceae	Ruminococcaceae_unclassified
Otu000199	Yes	Yes	-	8	4	2	4	6	139	13	9	9		1	3	63	15	Bacteria	Firmicutes	Clostridia	Clostridiales	Ruminococcaceae	Ruminococcaceae_unclassified
Otu000200	Yes	Yes	-	10	11	8	4	12	138	56	10	9		5	7	13	94	Bacteria	Firmicutes	Clostridia	Clostridiales	Clostridiales_unclassified	Clostridiales_unclassified
Otu000201	Yes	Yes	-	8	11	8	4	14	40	24	5	11		6	4	3	244	Bacteria	Firmicutes	Clostridia	Clostridiales	Ruminococcaceae	Ruminococcus
Otu000205	Yes	Yes	-	4	6	8	1	7	8	8	4	10		2	99	64	16	Bacteria	Firmicutes	Clostridia	Clostridiales	Ruminococcaceae	Oscillospira
Otu000209	Yes	Yes	-	4	8	7	4	4	7	9	5	5		4	176	34	24	Bacteria	Firmicutes	Clostridia	Clostridiales	Mogibacteriaceae	Mogibacteriaceae_unclassified
Otu000211	Yes	Yes	-	36	18	29	39	52	24	30	21	32		44	8	9	10	Bacteria	Firmicutes	Clostridia	Clostridiales	Lachnospiraceae	Butyrivibrio
Otu000213	Yes	Yes	Yes	46	38	38	28	39	17	28	42	60		6	13	6	6	Bacteria	Firmicutes	Clostridia	Clostridiales	Mogibacteriaceae	Mogibacteriaceae_unclassified
Otu000215	Yes	Yes	-	1	2	5	11	2	2	297	3	1		3	4	2	4	Bacteria	Bacteroidetes	Bacteroidia	Bacteroidales	Porphyromonadaceae	Parabacteroides	distasonis
Otu000219	Yes	Yes	-	27	1	32	79	8	4	41	61	8		13	3	1	30	Bacteria	Bacteria_unclassified	Bacteria_unclassified	Bacteria_unclassified	Bacteria_unclassified	Bacteria_unclassified
Otu000220	Yes	Yes	-	8	11	11	6	17	16	17	3	8		2	8	4	222	Bacteria	Firmicutes	Clostridia	Clostridiales	Lachnospiraceae	Lachnospiraceae_unclassified
Otu000222	Yes	-	Yes	82	31	17	41	21	11	50	44	21		1	8	0	0	Bacteria	Bacteria_unclassified	Bacteria_unclassified	Bacteria_unclassified	Bacteria_unclassified	Bacteria_unclassified
Otu000223	Yes	Yes	-	15	5	44	41	19	6	45	13	41		72	1	1	7	Bacteria	Firmicutes	Clostridia	Clostridiales	Clostridiales_unclassified	Clostridiales_unclassified
Otu000224	Yes	Yes	-	5	3	4	2	4	10	11	3	10		1	7	84	16	Bacteria	Firmicutes	Clostridia	Clostridiales	Lachnospiraceae	Dorea
Otu000227	-	Yes	-	21	3	20	1	3	5	0	4	13		30	5	74	3	Bacteria	Firmicutes	Clostridia	Clostridiales	Clostridiales_unclassified	Clostridiales_unclassified
Otu000228	Yes	Yes	-	7	6	16	5	9	4	13	9	22		2	19	71	20	Bacteria	Firmicutes	Clostridia	Clostridiales	Lachnospiraceae	Ruminococcus
Otu000234	Yes	Yes	-	7	13	8	12	14	14	21	6	9		4	4	9	196	Bacteria	Firmicutes	Clostridia	Clostridiales	Lachnospiraceae	Butyrivibrio
Otu000235	Yes	Yes	-	2	6	7	1	5	6	10	1	4		2	5	11	240	Bacteria	Firmicutes	Clostridia	Clostridiales	Lachnospiraceae	Ruminococcus	gnavus
Otu000245	Yes	Yes	-	3	49	4	1	9	1	18	6	6		3	13	4	28	Bacteria	Firmicutes	Clostridia	Clostridiales	Ruminococcaceae	Ruminococcaceae_unclassified
Otu000252	Yes	-	-	5	2	63	16	44	4	37	17	4		23	0	3	16	Bacteria	Bacteria_unclassified	Bacteria_unclassified	Bacteria_unclassified	Bacteria_unclassified	Bacteria_unclassified
Otu000258	Yes	-	Yes	25	20	16	18	13	20	23	15	68		2	7	2	0	Bacteria	Bacteria_unclassified	Bacteria_unclassified	Bacteria_unclassified	Bacteria_unclassified	Bacteria_unclassified
Otu000269	Yes	-	-	5	3	6	21	5	11	14	71	25		2	3	0	45	Bacteria	Bacteria_unclassified	Bacteria_unclassified	Bacteria_unclassified	Bacteria_unclassified	Bacteria_unclassified
Otu000270	Yes	Yes	-	12	12	21	17	14	7	10	17	18		5	18	11	42	Bacteria	Firmicutes	Clostridia	Clostridiales	Clostridiales_unclassified	Clostridiales_unclassified
Otu000272	Yes	Yes	-	1	5	3	4	15	1	2	3	3		1	2	4	180	Bacteria	Firmicutes	Clostridia	Clostridiales	Clostridiales_unclassified	Clostridiales_unclassified
Otu000273	Yes	-	Yes	42	3	20	42	55	14	14	22	34		3	0	0	0	Bacteria	Bacteroidetes	Bacteroidetes_unclassified	Bacteroidetes_unclassified	Bacteroidetes_unclassified	Bacteroidetes_unclassified
Otu000277	Yes	Yes	-	12	5	7	10	4	4	9	5	5		1	1	3	113	Bacteria	Tenericutes	Mollicutes	RF39	RF39_unclassified	RF39_unclassified
Otu000280	Yes	Yes	-	7	3	7	11	8	2	10	5	11		10	11	29	7	Bacteria	Firmicutes	Clostridia	Clostridiales	Mogibacteriaceae	Mogibacteriaceae_unclassified
Otu000282	Yes	Yes	-	1	2	2	1	1	3	6	2	7		2	1	2	35	Bacteria	Firmicutes	Clostridia	Clostridiales	Mogibacteriaceae	Mogibacteriaceae_unclassified
Otu000284	Yes	Yes	-	3	3	4	1	3	53	9	2	3		3	14	26	17	Bacteria	Firmicutes	Clostridia	Clostridiales	Ruminococcaceae	Ruminococcus
Otu000294	Yes	Yes	-	5	5	6	1	2	5	2	3	2		3	4	5	130	Bacteria	Firmicutes	Clostridia	Clostridiales	Lachnospiraceae	Coprococcus
Otu000295	Yes	-	Yes	38	78	9	18	5	3	5	18	11		1	7	0	0	Bacteria	Bacteroidetes	Bacteroidetes_unclassified	Bacteroidetes_unclassified	Bacteroidetes_unclassified	Bacteroidetes_unclassified
Otu000297	Yes	-	Yes	8	81	8	4	3	11	3	32	23		0	3	0	0	Archaea	Euryarchaeota	Thermoplasmata	E2	Methanomassiliicoccaceae	vadinCA11
Otu000299	-	Yes	-	1	0	0	0	2	2	2	0	2		2	1	1	79	Bacteria	Firmicutes	Clostridia	Clostridiales	Christensenellaceae	Christensenellaceae_unclassified
Otu000309	Yes	Yes	-	9	6	13	9	13	4	24	16	9		2	7	10	36	Bacteria	Firmicutes	Clostridia	Clostridiales	Lachnospiraceae	Butyrivibrio
Otu000314	Yes	Yes	-	5	3	7	5	9	6	7	10	5		99	2	2	6	Bacteria	Bacteria_unclassified	Bacteria_unclassified	Bacteria_unclassified	Bacteria_unclassified	Bacteria_unclassified
Otu000315	Yes	-	-	2	1	4	5	8	1	2	2	3		3	0	54	7	Bacteria	Firmicutes	Clostridia	Clostridiales	Christensenellaceae	Christensenellaceae_unclassified
Otu000317	Yes	Yes	-	2	1	2	2	1	6	4	1	2		4	2	4	151	Bacteria	Firmicutes	Clostridia	Clostridiales	Clostridiales_unclassified	Clostridiales_unclassified
Otu000318	Yes	-	Yes	28	8	4	20	14	16	16	23	16		1	1	0	1	Bacteria	Bacteroidetes	Bacteroidia	Bacteroidales	Odoribacteraceae	Odoribacter
Otu000322	-	Yes	-	0	17	6	1	4	16	6	3	4		3	12	6	60	Bacteria	Firmicutes	Clostridia	Clostridiales	Lachnospiraceae	Ruminococcus	gnavus
Otu000323	Yes	-	Yes	13	17	12	18	9	11	29	11	16		7	7	3	0	Bacteria	Bacteroidetes	Bacteroidetes_unclassified	Bacteroidetes_unclassified	Bacteroidetes_unclassified	Bacteroidetes_unclassified
Otu000326	Yes	Yes	Yes	33	3	7	17	7	34	7	15	11		2	2	1	2	Bacteria	Verrucomicrobia	Verruco-5	WCHB1-41	WCHB1-25	WCHB1-25_unclassified
Otu000328	-	Yes	-	24	5	24	8	3	0	32	6	3		16	2	1	19	Bacteria	Firmicutes	Clostridia	Clostridiales	Clostridiales_unclassified	Clostridiales_unclassified
Otu000330	-	Yes	-	8	57	27	2	3	5	0	34	4		1	14	1	1	Bacteria	Firmicutes	Erysipelotrichi	Erysipelotrichales	Erysipelotrichaceae	RFN20
Otu000337	Yes	Yes	-	15	2	3	8	4	6	26	18	10		3	2	4	19	Bacteria	Firmicutes	Clostridia	Clostridiales	Ruminococcaceae	Ruminococcus
Otu000340	-	Yes	Yes	2	0	1	1	6	0	0	3	0		2	41	18	18	Bacteria	Actinobacteria	Actinobacteria	Bifidobacteriales	Bifidobacteriaceae	Bifidobacteriaceae_unclassified
Otu000342	Yes	-	-	2	17	1	2	6	36	14	11	4		4	0	3	17	Bacteria	Firmicutes	Clostridia	Clostridiales	Christensenellaceae	Christensenellaceae_unclassified
Otu000344	-	Yes	-	2	3	7	3	0	6	9	3	4		2	8	26	15	Bacteria	Firmicutes	Clostridia	Clostridiales	Christensenellaceae	Christensenella
Otu000347	-	Yes	-	2	3	2	3	1	1	1	0	1		13	4	43	2	Bacteria	Proteobacteria	Deltaproteobacteria	Syntrophobacterales	Syntrophaceae	Desulfomonile
Otu000349	Yes	-	-	9	7	6	7	9	8	6	10	7		3	22	0	16	Bacteria	Proteobacteria	Deltaproteobacteria	Desulfovibrionales	Desulfovibrionaceae	Desulfovibrio
Otu000357	Yes	-	Yes	28	2	12	11	45	8	19	6	10		0	0	0	0	Bacteria	Bacteroidetes	Bacteroidetes_unclassified	Bacteroidetes_unclassified	Bacteroidetes_unclassified	Bacteroidetes_unclassified
Otu000359	-	Yes	-	0	4	1	0	1	4	0	0	0		1	90	3	4	Bacteria	Firmicutes	Erysipelotrichi	Erysipelotrichales	Erysipelotrichaceae	Erysipelotrichaceae_unclassified
Otu000361	Yes	-	-	4	1	22	6	2	1	24	7	3		37	1	0	11	Bacteria	Firmicutes	Firmicutes_unclassified	Firmicutes_unclassified	Firmicutes_unclassified	Firmicutes_unclassified
Otu000376	Yes	-	-	7	15	7	9	28	4	35	5	3		5	1	0	6	Bacteria	Bacteroidetes	Bacteroidia	Bacteroidales	Odoribacteraceae	Odoribacter
Otu000377	-	Yes	-	3	72	2	0	0	9	0	14	1		1	1	1	1	Bacteria	Bacteria_unclassified	Bacteria_unclassified	Bacteria_unclassified	Bacteria_unclassified	Bacteria_unclassified
Otu000379	Yes	-	-	26	5	3	7	5	6	17	3	8		13	14	0	4	Bacteria	Firmicutes	Firmicutes_unclassified	Firmicutes_unclassified	Firmicutes_unclassified	Firmicutes_unclassified
Otu000385	Yes	-	Yes	20	4	2	4	9	26	17	3	19		0	2	0	0	Bacteria	Bacteroidetes	Bacteroidia	Bacteroidales	Rikenellaceae	Rikenellaceae_unclassified
Otu000390	-	Yes	-	2	3	3	1	2	5	3	2	0		1	5	6	59	Bacteria	Firmicutes	Clostridia	Clostridiales	Ruminococcaceae	Oscillospira
Otu000391	Yes	Yes	-	5	4	2	3	12	10	16	3	6		3	8	4	28	Bacteria	Firmicutes	Clostridia	Clostridiales	Ruminococcaceae	Ruminococcus
Otu000396	Yes	-	Yes	1	10	16	4	17	10	12	17	6		1	1	2	0	Bacteria	Bacteroidetes	Bacteroidia	Bacteroidales	Bacteroidales_unclassified	Bacteroidales_unclassified
Otu000402	-	Yes	-	4	4	0	1	0	7	6	0	3		1	9	8	37	Bacteria	Firmicutes	Clostridia	Clostridiales	Ruminococcaceae	Oscillospira
Otu000408	Yes	-	-	2	7	5	2	2	5	5	1	4		0	22	9	4	Bacteria	Firmicutes	Clostridia	Clostridiales	Lachnospiraceae	Dorea
Otu000414	Yes	Yes	-	1	10	2	3	1	9	23	4	7		3	1	9	14	Bacteria	Bacteria_unclassified	Bacteria_unclassified	Bacteria_unclassified	Bacteria_unclassified	Bacteria_unclassified
Otu000431	-	Yes	-	2	0	3	1	0	0	2	2	1		2	2	15	27	Bacteria	Firmicutes	Clostridia	Clostridiales	Lachnospiraceae	Blautia
Otu000434	-	Yes	-	0	1	4	0	2	2	4	1	4		2	1	3	56	Bacteria	Firmicutes	Clostridia	Clostridiales	Lachnospiraceae	Dorea
Otu000438	Yes	-	-	10	7	1	2	20	6	2	12	4		14	4	0	0	Bacteria	Bacteria_unclassified	Bacteria_unclassified	Bacteria_unclassified	Bacteria_unclassified	Bacteria_unclassified
Otu000439	-	Yes	-	0	0	0	1	0	0	0	0	2		6	8	27	1	Bacteria	Bacteria_unclassified	Bacteria_unclassified	Bacteria_unclassified	Bacteria_unclassified	Bacteria_unclassified
Otu000447	-	Yes	Yes	2	0	0	0	13	1	0	1	1		6	13	9	13	Bacteria	Actinobacteria	Actinobacteria	Bifidobacteriales	Bifidobacteriaceae	Alloscardovia
Otu000449	-	Yes	-	1	39	0	0	1	3	0	3	2		2	3	13	3	Bacteria	Firmicutes	Erysipelotrichi	Erysipelotrichales	Erysipelotrichaceae	Coprobacillus
Otu000456	Yes	-	-	18	4	11	9	7	5	5	1	5		5	12	1	0	Bacteria	Firmicutes	Clostridia	Clostridia_unclassified	Clostridia_unclassified	Clostridia_unclassified
Otu000466	-	Yes	-	3	0	1	2	3	7	13	3	11		2	4	6	9	Bacteria	Firmicutes	Clostridia	Clostridiales	Lachnospiraceae	Lachnospiraceae_unclassified
Otu000480	-	Yes	Yes	3	0	3	1	5	4	2	2	4		5	20	10	7	Bacteria	Actinobacteria	Coriobacteriia	Coriobacteriales	Coriobacteriaceae	Coriobacteriaceae_unclassified
Otu000511	-	Yes	-	26	3	1	0	2	3	10	3	2		5	8	2	2	Bacteria	Firmicutes	Clostridia	Clostridiales	Ruminococcaceae	Ruminococcaceae_unclassified
Otu000537	Yes	-	-	7	2	2	10	8	5	12	2	6		6	0	3	1	Bacteria	Actinobacteria	Actinobacteria_unclassified	Actinobacteria_unclassified	Actinobacteria_unclassified	Actinobacteria_unclassified
Otu000541	Yes	Yes	-	5	1	6	5	4	2	3	7	7		2	7	1	1	Bacteria	Proteobacteria	Deltaproteobacteria	Desulfovibrionales	Desulfovibrionaceae	Desulfovibrio
Otu000545	-	Yes	-	0	1	3	3	1	2	3	1	1		15	9	8	1	Bacteria	Firmicutes	Clostridia	Clostridiales	Lachnospiraceae	Butyrivibrio
Otu000546	-	Yes	-	5	1	3	0	0	2	6	4	16		2	1	3	10	Bacteria	Firmicutes	Firmicutes_unclassified	Firmicutes_unclassified	Firmicutes_unclassified	Firmicutes_unclassified
Otu000553	Yes	-	-	3	7	2	8	2	6	3	9	1		6	3	0	1	Bacteria	Bacteroidetes	Bacteroidetes_unclassified	Bacteroidetes_unclassified	Bacteroidetes_unclassified	Bacteroidetes_unclassified
Otu000556	-	Yes	Yes	1	1	0	2	1	0	1	3	1		2	5	6	12	Bacteria	Bacteria_unclassified	Bacteria_unclassified	Bacteria_unclassified	Bacteria_unclassified	Bacteria_unclassified
Otu000580	-	Yes	-	4	3	0	7	2	1	1	6	1		7	2	2	1	Bacteria	Proteobacteria	Proteobacteria_unclassified	Proteobacteria_unclassified	Proteobacteria_unclassified	Proteobacteria_unclassified
Otu000590	-	Yes	-	1	2	1	0	0	3	2	3	1		1	6	1	8	Bacteria	Firmicutes	Clostridia	Clostridiales	Lachnospiraceae	Lachnospiraceae_unclassified
Otu000607	-	Yes	-	3	0	0	1	0	0	1	0	0		1	1	2	35	Bacteria	Firmicutes	Clostridia	Clostridiales	Clostridiales_unclassified	Clostridiales_unclassified
Otu000611	-	Yes	-	2	1	0	0	2	2	3	0	2		1	1	1	33	Bacteria	Firmicutes	Clostridia	Clostridiales	Ruminococcaceae	Ruminococcaceae_unclassified
Otu000617	Yes	-	-	2	1	1	4	1	3	7	4	1		0	8	2	1	Bacteria	Bacteroidetes	Bacteroidia	Bacteroidales	Rikenellaceae	Rikenellaceae_unclassified
Otu000623	Yes	-	Yes	6	2	3	4	6	5	8	4	6		1	0	0	0	Bacteria	Bacteria_unclassified	Bacteria_unclassified	Bacteria_unclassified	Bacteria_unclassified	Bacteria_unclassified
Otu000671	Yes	-	-	5	1	1	3	2	1	3	10	1		0	1	3	10	Bacteria	Firmicutes	Clostridia	Clostridiales	Clostridiales_unclassified	Clostridiales_unclassified
Otu000680	Yes	-	-	4	1	4	2	4	5	5	1	2		0	0	2	3	Bacteria	Firmicutes	Clostridia	Clostridiales	Clostridiales_unclassified	Clostridiales_unclassified
Otu000729	Yes	-	-	5	3	5	4	3	4	8	4	4		0	0	0	0	Bacteria	Bacteria_unclassified	Bacteria_unclassified	Bacteria_unclassified	Bacteria_unclassified	Bacteria_unclassified
Otu000731	-	Yes	-	1	0	1	0	3	1	2	2	2		2	1	1	11	Bacteria	Bacteria_unclassified	Bacteria_unclassified	Bacteria_unclassified	Bacteria_unclassified	Bacteria_unclassified
Otu000735	-	Yes	-	1	1	0	1	0	1	1	1	1		1	2	6	2	Bacteria	Firmicutes	Clostridia	Clostridiales	Lachnospiraceae	Dorea
Otu000777	-	Yes	-	1	1	1	0	0	2	2	0	1		1	5	1	4	Bacteria	Firmicutes	Clostridia	Clostridiales	Ruminococcaceae	Oscillospira
Otu000812	-	Yes	-	0	0	1	1	0	0	1	0	0		1	3	1	2	Bacteria	Firmicutes	Clostridia	Clostridiales	Clostridiaceae	Clostridiaceae_unclassified
Otu000815	-	Yes	-	0	0	0	0	0	0	2	0	0		1	4	2	1	Bacteria	Firmicutes	Clostridia	Clostridiales	Lachnospiraceae	Lachnospiraceae_unclassified
Otu000841	-	Yes	-	1	0	0	0	0	1	2	0	1		1	7	1	2	Bacteria	Firmicutes	Clostridia	Clostridiales	Ruminococcaceae	Ruminococcus
Otu000842	-	Yes	-	0	0	0	1	0	5	5	0	0		1	5	3	1	Bacteria	Firmicutes	Clostridia	Clostridiales	Lachnospiraceae	Blautia
Otu000851	-	Yes	-	0	0	0	0	0	0	3	0	1		2	1	2	12	Bacteria	Firmicutes	Erysipelotrichi	Erysipelotrichales	Erysipelotrichaceae	Erysipelotrichaceae_unclassified
Otu001117	Yes	-	-	1	1	1	2	3	1	2	1	1		1	1	0	0	Bacteria	Bacteria_unclassified	Bacteria_unclassified	Bacteria_unclassified	Bacteria_unclassified	Bacteria_unclassified
Otu001191	-	Yes	-	0	0	0	1	0	1	0	0	0		2	2	1	4	Bacteria	Firmicutes	Clostridia	Clostridiales	Clostridiales_unclassified	Clostridiales_unclassified
Otu001309	-	Yes	-	1	0	0	0	3	0	1	0	1		1	1	1	1	Bacteria	Firmicutes	Clostridia	Clostridiales	Clostridiales_unclassified	Clostridiales_unclassified
																	SUM =
